# Supplementary material for: Mouse Adapted SARS-CoV-2 (MA10) Viral Infection Induces Neuroinflammation in Standard Laboratory Mice
Source: Viruses. 2022 Dec 30;15(1):114. doi: 10.3390/v15010114 (PMC9863644; doi:10.3390/v15010114)
Supplement: Supplementary file 1 [file viruses-15-00114-s001.zip]

Archive with 1 entries (1 files):
- viruses-2080724-supplementary.pdf
